# Supplementary material for: Biologically constrained optimization based cell membrane segmentation in C. elegans embryos
Source: BMC Bioinformatics. 2017 Jun 19;18:307. doi: 10.1186/s12859-017-1717-6 (PMC5477254; doi:10.1186/s12859-017-1717-6)
Supplement: Supplementary file 1 — Parameter values (XLSX 9 kb) [file 12859_2017_1717_MOESM1_ESM.xlsx]

## Sheet: Sheet1
Table S1 Parameter values
Parameter	Values
Embryonic region segmentation
Sigma in Gaussian filter	0(none), 1.5, 3
Repeat time in level set	100, 150, 200, 250, 300
Smoothnes in level set	0.5
Contraction bias factor a in level set	0.05, 0.1, 0.15
Contraction bias factor b in level set	1, 2, 3, 4, 5
Cell nuclei segmentation
Windows size in 3D Difference of Gaussian filter	17
Sigma 1 in 3D Difference of Gaussian filter	2
Sigma 2 in 3D Difference of Gaussian filter	3
Size of removed object	5
Cell membrane segmentation
Size of averae filter	0(none), 3, 5
alpha in hybrid image computation	0.05, 0.1, 0.15, 0.2, 0.25, 0.3, 0.35, 0.4
