# Supplementary material for: Biologically constrained optimization based cell membrane segmentation in C. elegans embryos
Source: BMC Bioinformatics. 2017 Jun 19;18:307. doi: 10.1186/s12859-017-1717-6 (PMC5477254; doi:10.1186/s12859-017-1717-6)
Supplement: Supplementary file 3 — Deviation between BCOMS and ground truth for all cell shape features (XLSX 9 kb) [file 12859_2017_1717_MOESM3_ESM.xlsx]

## Sheet: Sheet1
Table S2 Deviation between BCOMS and ground truth for all cell shape features
	Deviation (%)
Volume	3.36609
PerimeterXY	3.34542
PerimeterYZ	9.11065
PerimeterZX	10.5038
CentroidX	0.797923
CentroidY	0.923848
CentroidZ	0.899296
Width	4.59707
Height	7.31012
Depth	9.35546
Surface area	7.39336
Convexity	3.2973
Sphericity	5.30775
ExtentXY	5.74632
ExtentYZ	4.89037
ExtentZX	5.90063
SolidityXY	2.56058
SolidityYZ	2.2214
SolidityZX	2.53078
EccentricityXY	12.5709
EccentricityYZ	4.86896
EccentricityZX	5.35135
AnisotropyXY	5.64349
AnisotropyYZ	11.1604
AnisotropyZX	14.0638
