# Supplementary material for: Biologically constrained optimization based cell membrane segmentation in C. elegans embryos
Source: BMC Bioinformatics. 2017 Jun 19;18:307. doi: 10.1186/s12859-017-1717-6 (PMC5477254; doi:10.1186/s12859-017-1717-6)
Supplement: Supplementary file 5 — Deviation between two adjacent time points for all cell shape features (XLSX 9 kb) [file 12859_2017_1717_MOESM5_ESM.xlsx]

## Sheet: Sheet1
Table S3 Deviation between two adjacent time points for all cell shape features
	Deviation (%)
Volume	2.50244
PerimeterXY	6.3069
PerimeterYZ	6.38101
PerimeterZX	7.27032
CentroidX	0.651514
CentroidY	0.742412
CentroidZ	1.10774
Width	4.6278
Height	4.05165
Depth	4.15388
Surface area	2.71202
Convexity	4.65613
Sphericity	1.62399
ExtentXY	5.15325
ExtentYZ	5.48479
ExtentZX	5.674
SolidityXY	2.23382
SolidityYZ	2.46473
SolidityZX	2.52886
EccentricityXY	8.69482
EccentricityYZ	6.94814
EccentricityZX	6.3947
AnisotropyXY	4.9489
AnisotropyYZ	5.23144
AnisotropyZX	5.39349
